# Supplementary material for: Glycan Epitopes on 201B7 Human-Induced Pluripotent Stem Cells Using R-10G and R-17F Marker Antibodies
Source: Biomolecules. 2021 Mar 29;11(4):508. doi: 10.3390/biom11040508 (PMC8065539; doi:10.3390/biom11040508)
Supplement: Supplementary file 1 [file biomolecules-11-00508-s001.zip]

Archive with 1 entries (1 files):
- biomolecules-1155208-supplementary.pdf
